# Supplementary material for: The Effect of Storage Conditions on the Content of Molecules in Malus domestica ‘Chopin’ cv. and Their In Vitro Antioxidant Activity
Source: Molecules. 2022 Oct 17;27(20):6979. doi: 10.3390/molecules27206979 (PMC9610424; doi:10.3390/molecules27206979)
Supplement: Supplementary file 1 [file molecules-27-06979-s001.zip]

Archive with 1 entries (1 files):
- molecules-1933660-supplementary.pdf
